# Supplementary material for: Developing and applying a training needs analysis tool for healthcare workers managing snakebite envenoming: A cross-sectional study in Eswatini
Source: PLoS Negl Trop Dis. 2025 Jan 8;19(1):e0012778. doi: 10.1371/journal.pntd.0012778 (PMC11709266; doi:10.1371/journal.pntd.0012778)
Supplement: S3 Appendix — (XLSX) [file pntd.0012778.s003.xlsx]

## Sheet: Sheet1
Version of the SB-TNA tool used in Eswatini
Clinical tasks	Being aware of the medically important venomous snakes in your area and the syndromes they cause
	Accessing and applying guidance and other information on snakebite management
	Providing advice to patients and/or carers on snakebite prevention, appropriate community first aid for snakebite and care seeking
	Assessment of patient with suspected snakebite, including history and examination
	Accurately diagnosing snakebite envenoming and identifying the syndrome of envenoming
	Identifying life- or limb-threatening conditions and managing appropriately using an ABCDE approach
	Able to assess a patient with neurotoxicity, safely manage an airway and recognise where assisted ventilation is needed
	Able to support ventilation where indicated using appropriate and available resources
	Recognizing and understanding the importance of hydration status, the need to record, monitor and assess fluid balance and take into account relevant laboratory findings
	Able to recognise clinical signs of shock and initiate appropriate treatment where indicated
	Performing and interpreting relevant available point-of-care and/or laboratory tests, eg the 20 minute WBCT
	Knowing the indications for antivenom treatment and which antivenom to administer for different envenoming syndromes in your setting
	Administering antivenom treatment at an appropriate dose, rate and route, with pre-medication when appropriate
	Identifying and managing adverse effects of antivenom, including anaphylaxis
	Assessing clinical response to antivenom and determining when additional doses are required
	Confident in assessing wounds and providing wound care for local tissue damage, including dressings
	Assess and manage pain using appropriate analgesics
	Knowing the indications for tissue debridement and skin grafting
	Aware of the risks of fasciotomy and rare scenarios in which it might be indicated.
	Appropriate management of mildly or non-envenomed snakebite patients
	Assess and treat venom ophthalmia
	Understanding specific considerations when managing snakebite envenoming in children, pregnant women and patients with severe co-morbidities
	Making appropriate monitoring and discharge or referral plans for patients with snakebite envenoming
	Recognising the potential psychological and social impact of snakebite envenoming and being aware of available support services
Communication and teamwork	Effective communication with your colleagues
	Working as a member of a team
	Establishing a relationship with patients and/or carers
	Giving information about snakebite care to patients and/or carers
	Including snakebite messaging in community engagement and health promotion
Administration	Confident in your role in facility preparedness to deliver effective care, including ensuring relevant equipment, resources and supplies are available in a timely manner
	Writing accurate timely and good quality clinical records and referral letters
Management and supervisory tasks	Appraising your own performance
	Advocating for and participating in quality improvement initiatives
	Contributing to and engaging in continuing medical education
	Making best use of limited resources within your facility and geographical area
	Personally coping with stressors in health care, such as challenging cases, deaths and changing or difficult working conditions
	Prioritising tasks to maintain effective care when dealing with competing patient demands or limited staffing
Research and audit	Reviewing clinical care in your facility and identifying areas suitable for research, audit or quality improvement.
	Collecting and collating relevant information for audit, research or disease register
	Applying results of audit and quality improvement to your own clinical practice
Corrected version of the SB- TNA tool (for future use)
Clinical tasks	Being aware of the medically important venomous snakes in your area and the syndromes they cause
	Accessing and applying guidance and other information on snakebite management
	Providing advice to patients and/or carers on snakebite prevention, appropriate community first aid for snakebite and care seeking
	Assessment of patient with suspected snakebite, including history and examination
	Accurately diagnosing snakebite envenoming and identifying the syndrome of envenoming
	Identifying life- or limb-threatening conditions and managing appropriately using an ABCDE approach
	Able to assess a patient with neurotoxicity, safely manage an airway and recognise where assisted ventilation is needed
	Able to support ventilation where indicated using appropriate and available resources
	Recognizing and understanding the importance of hydration status, the need to record, monitor and assess fluid balance and take into account relevant laboratory findings
	Able to recognise clinical signs of shock and initiate appropriate treatment where indicated
	Performing and interpreting relevant available point-of-care and/or laboratory tests, eg the 20 minute WBCT
	Knowing the indications for antivenom treatment and which antivenom to administer for different envenoming syndromes in your setting
	Administering antivenom treatment at an appropriate dose, rate and route, with pre-medication when appropriate
	Identifying and managing adverse effects of antivenom, including anaphylaxis
	Assessing clinical response to antivenom and determining when additional doses are required
	Confident in assessing wounds and providing wound care for local tissue damage, including dressings
	Assess and manage pain using appropriate analgesics
	Knowing the indications for tissue debridement and skin grafting
	Aware of the risks of fasciotomy and rare scenarios in which it might be indicated.
	Appropriate management of mildly or non-envenomed snakebite patients
	Assess and treat venom ophthalmia
	Understanding specific considerations when managing snakebite envenoming in children, pregnant women and patients with severe co-morbidities
	Making appropriate monitoring and discharge or referral plans for patients with snakebite envenoming
	Recognising the potential psychological and social impact of snakebite envenoming and being aware of available support services
	Undestand the indications for and choice of appropriate antibiotics in snakebite-associated skin and soft tissue infections
Communication and teamwork	Effective communication with your colleagues
	Working as a member of a team
	Establishing a relationship with patients and/or carers
	Giving information about snakebite care to patients and/or carers
	Including snakebite messaging in community engagement and health promotion
Administration	Confident in your role in facility preparedness to deliver effective care, including ensuring relevant equipment, resources and supplies are available in a timely manner
	Writing accurate timely and good quality clinical records and referral letters
Management and supervisory tasks	Appraising your own performance
	Contributing to and engaging in continuing medical education
	Making best use of limited resources within your facility and geographical area
	Personally coping with stressors in health care, such as challenging cases, deaths and changing or difficult working conditions
	Prioritising tasks to maintain effective care when dealing with competing patient demands or limited staffing
Research and audit	Reviewing clinical care in your facility and identifying areas suitable for research, audit or quality improvement.
	Collecting and collating relevant information for audit, research or disease register
	Advocating for, participating in and applying learning from quality improvement initiatives
